# Supplementary material for: Head-to-head comparison of stress hyperglycemia ratio versus triglyceride-glucose index for predicting mortality in heart failure: a retrospective cohort study
Source: Front Endocrinol (Lausanne). 2026 Feb 12;17:1782922. doi: 10.3389/fendo.2026.1782922 (PMC12935658; doi:10.3389/fendo.2026.1782922)
Supplement: Supplementary file 1 [file DataSheet1.zip]

Archive with 5 entries (4 files):
- supplementary material/
- supplementary material/Supplementary material 2.docx
- __MACOSX/supplementary material/._Supplementary material 2.docx
- supplementary material/Supplementary Material 1.docx
- __MACOSX/supplementary material/._Supplementary Material 1.docx
